# Supplementary material for: Von Hippel-Lindau (VHL) Inactivation in Sporadic Clear Cell Renal Cancer: Associations with Germline VHL Polymorphisms and Etiologic Risk Factors
Source: PLoS Genet. 2011 Oct 13;7(10):e1002312. doi: 10.1371/journal.pgen.1002312 (PMC3192834; doi:10.1371/journal.pgen.1002312)
Supplement: Table S1 — Distribution of patient and ccRCC tumor characteristics among cases included and not included in VHL alteration study. (XLS) [file pgen.1002312.s001.xls]

## Sheet: Suppl T1
Table S1. Distribution of patient and ccRCC tumor characteristics among cases included and not included in VHL alteration study.
All RCC Cases
	RCC Cases Included (n=507)		Cases Not Included (n=590)
	n	%	n	%
Center
Romania - Bucharest	52	0.102564	43	0.0728814
Poland - Lodz	50	0.0986193	49	0.0830508
Russia - Moscow	59	0.116371	253	0.428814
Czech Republic - Brno	100	0.197239	61	0.10339
Czech Republic - Olomouc	104	0.205128	40	0.0677966
Czech Republic - Prague	49	0.0966469	102	0.172881
Czech Republic - Ceske	93	0.183432	42	0.0711864	<0.001
Sex
Male	309	0.609467	341	0.577966
Female	198	0.390533	249	0.422034	0.27
Age Group
<50 years old	89	0.175542	94	0.159322
≥50 years old	418	0.824458	496	0.840678	0.46
Smoking Status
Never Smoker	225	0.443787	285	0.483051
Ex Smoker ≥ 2 years	116	0.228797	137	0.232203
Current Smoker	164	0.323471	167	0.283051
Unknown	2	0.00394477	1	0.00169492	0.34
BMI
<25	133	0.262327	195	0.330508
25-35	341	0.672584	365	0.618644
>35	32	0.0631164	30	0.0508475	0.01
First Degree Relative with Cancer
No Cancer	331	0.65286	401	0.679661
Other Cancer	164	0.323471	184	0.311864
Kidney Cancer	12	0.0236686	5	0.00847458	0.11
Education Level
High	137	0.270217	197	0.333898
Medium	274	0.540434	334	0.566102
Low	78	0.153846	37	0.0627119
Missing	18	0.035503	22	0.0372881	<0.001
High Blood Pressure
Yes	227	0.447732	267	0.452542
No	280	0.552268	322	0.545763
Missing	0	0	1	0.00169492	0.92
Tumor Stage
T 1	96	0.189349	111	0.188136
T2	242	0.477318	244	0.413559
T3/T4	160	0.315582	210	0.355932
Missing	9	0.0177515	25	0.0423729	0.25
Metastasis
Mx	66	0.130178	47	0.079661
M0	391	0.771203	454	0.769492
M1	23	0.0453649	53	0.0898305
Missing	27	0.0532544	36	0.0610169	0.007
Fuhrman Nuclear Grade
I	11	0.0216963	12	0.020339
II	360	0.710059	238	0.40339
III	103	0.203156	91	0.154237
IV	12	0.0236686	14	0.0237288
Missing/No tumor	21	0.0414201	235	0.398305	0.11
Cell Type2
Clear Cell	444	0.87574	294	0.498305
Clear Cell with Papillary Features	3	0.00591716	2	0.00338983
Clear Cell with sarcomatoid	11	0.0216963	9	0.0152542
Papillary Type I	21	0.0414201	33	0.0559322
Papillary Non-type I	3	0.00591716	2	0.00338983
Papillary Type II	2	0.00394477	3	0.00508475
Chromophobe	11	0.0216963	11	0.0186441
Oncocytoma	0	0	21	0.0355932
Unclassified/other	0	0	42	0.0711864
(Hybrid) Oncocytic Neoplasm	0	0	2	0.00338983
Missing3	12	0.0236686	171	0.289831	<0.001
1Chi squared p-values calculated without missing values.
2Diagnosed by NCI expert review of diagnostic slides (MM) and/or tissue biopsy prior to macrodissection.
3Twelve Cases with missing diagnostic slides were confirmed as ccRCC using tumor biopsy at time of DNA extraction only.

## Sheet: Figure 1
Figure 1. Comparison of mutation and promoter methylation prevalence among all cases, RCC, and histologically confirmed ccRCC
						All Alterations	Functional Alterations
					Original Diagnosis	0.82	0.71
					Confirmed Renal Cell Carcinoma	0.83	0.73
					Confirmed Clear Cell Renal Carcinoma	0.883	0.78
